# Supplementary material for: Alterations in the Temporal Variation and Spatial Distribution of Blood–Brain Barrier Permeability Following Electromagnetic Pulse Radiation: A Study Based on Dynamic Contrast-Enhanced MRI
Source: Brain Sci. 2025 May 27;15(6):577. doi: 10.3390/brainsci15060577 (PMC12191220; doi:10.3390/brainsci15060577)
Supplement: Supplementary file 1 [file brainsci-15-00577-s001.zip]

Archive with 1 entries (1 files):
- brainsci-3626611-supplementary.pdf
